# Supplementary material for: High fecal carriage of extended Beta Lactamase producing Enterobacteriaceae among adult patients admitted in referral hospitals in Dar es Salaam, Tanzania
Source: BMC Infect Dis. 2020 Jul 31;20:557. doi: 10.1186/s12879-020-05272-4 (PMC7393831; doi:10.1186/s12879-020-05272-4)
Supplement: Supplementary file 1 — Additional file 1. Raw data for ESBL-PE among adult patients in Dar es Salaam Tanzania. Additional file 1 is an excel spreadsheet with the data obtained from admitted adult patients in three different hospitals in Dar es salaam Tanzania. All provided data was analyzed using SPSS software and generated results reported in this manuscript. [file 12879_2020_5272_MOESM1_ESM.xlsx]

## Sheet: Raw data ESBL-PE
																							Raw data for ESBL-PE among adult patients in Dar es Salaam Tanzania
Study ID	Age in years	Gender	Hospital	Admission unit	Prior hospitalization	Invasive procedure past 6 months	Catheterization in the past 6 months	Surgery in the past 6 months	HIV status	Diarrhoea status	Antibiotic use past 3 months	Confirmed ESBL	E.coli	K.pneumoniae	K.oxytoca	Citrobacter	Gentamicin,E.coli	Gentamicin,K.pneumoniae	Gentamicin,K.oxytoca	Ciprofloxacin,E.coli	Ciprofloxacin, K.pneumoniae	Ciprofloxacin,K.oxytoca	Chloramphenical,E.coli	Chloramphenical.K.pneumoniae	Chloramphenical,K.oxytoca	Sulphamexazole/trimethoprim,E.coli	Sulphamexazole/trimethoprim,K.pneumoniae	Sulphamexazole/trimethoprim,K.oxytoca	Tetracycline,E.coli	Tetracycline,K.pneumonieae	Tetracycline,K.oxytoca
D001	29	F	Temeke	Isolation	No	No	No	No	Negative	Yes	No	Yes	Yes	Yes	No	No	R	R	NA	R	R	NA	R	R	NA	S	R	NA	S	S	NA
D002	18	F	Temeke	Isolation	No	No	No	No	Negative	Yes	No	Yes	Yes	No	No	No	R	NA	NA	R	NA	NA	R	NA	NA	R	NA	NA	R	NA	NA
D003	35	F	Temeke	Isolation	Yes	Yes	Yes	Yes	Positive	Yes	Yes	Yes	Yes	Yes	No	No	R	R	NA	S	R	NA	S	S	NA	R	R	NA	R	R	NA
D004	20	F	Temeke	Isolation	No	No	No	No	Negative	Yes	No	Yes	No	Yes	No	No	NA	S	NA	NA	S	NA	NA	R	NA	NA	R	NA	NA	R	NA
D005	38	F	Temeke	Isolation	No	No	No	No	Negative	Yes	No	Yes	No	Yes	No	No	NA	R	NA	NA	R	NA	NA	R	NA	NA	R	NA	NA	R	NA
D006	25	F	Temeke	Isolation	No	No	No	No	Positive	Yes	No	Yes	Yes	Yes	No	No	R	R	NA	R	S	NA	R	S	NA	R	R	NA	R	R	NA
D007	33	F	Temeke	Isolation	No	No	No	No	Negative	Yes	No	Yes	Yes	Yes	No	No	S	R	NA	S	R	NA	S	S	NA	S	R	NA	S	R	NA
D008	26	F	Temeke	Isolation	Yes	Yes	Yes	Yes	Negative	Yes	Yes	No	NA	NA	NA	NA	NA	NA	NA	NA	NA	NA	NA	NA	NA	NA	NA	NA	NA	NA	NA
D009	22	F	Temeke	Isolation	No	No	No	No	Positive	No	Yes	No	NA	NA	NA	NA	NA	NA	NA	NA	NA	NA	NA	NA	NA	NA	NA	NA	NA	NA	NA
D010	39	F	Temeke	Isolation	No	No	No	No	Negative	No	No	No	NA	NA	NA	NA	NA	NA	NA	NA	NA	NA	NA	NA	NA	NA	NA	NA	NA	NA	NA
D011	45	F	Temeke	ICU	No	No	No	No	Negative	No	Yes	Yes	No	Yes	No	No	NA	R	NA	NA	R	NA	NA	R	NA	NA	R	NA	NA	R	NA
D012	32	F	Temeke	Medical	No	No	No	No	Negative	No	Yes	Yes	Yes	No	No	No	R	NA	NA	R	NA	NA	R	NA	NA	R	NA	NA	R	NA	NA
D013	23	F	Temeke	Medical	No	No	No	No	Negative	No	Yes	Yes	No	Yes	No	No	NA	S	NA	NA	S	NA	NA	R	NA	NA	R	NA	NA	R	NA
D014	36	F	Temeke	Medical	No	No	No	No	Negative	No	No	No	NA	NA	NA	NA	NA	NA	NA	NA	NA	NA	NA	NA	NA	NA	NA	NA	NA	NA	NA
D015	33	M	Temeke	Medical	No	No	No	No	Negative	Yes	No	Yes	Yes	No	No	No	R	NA	NA	R	NA	NA	R	NA	NA	R	NA	NA	R	NA	NA
D016	23	M	Temeke	ICU	No	No	No	No	Negative	No	No	Yes	Yes	Yes	No	No	R	R	NA	S	R	NA	R	R	NA	S	S	NA	S	S	NA
D017	19	F	Temeke	Medical	No	No	No	No	Negative	No	Yes	Yes	Yes	No	No	No	R	NA	NA	R	NA	NA	R	NA	NA	R	NA	NA	R	NA	NA
D018	20	F	Temeke	Medical	No	No	No	No	Negative	No	Yes	Yes	Yes	No	No	No	R	NA	NA	S	NA	NA	R	NA	NA	R	NA	NA	R	NA	NA
D019	29	F	Amana	Medical	No	No	No	No	Negative	No	No	Yes	No	Yes	No	No	NA	R	NA	NA	S	NA	NA	R	NA	NA	R	NA	NA	R	NA
D020	45	F	Amana	Medical	No	No	No	No	Negative	No	No	Yes	No	Yes	No	No	NA	S	NA	NA	S	NA	NA	R	NA	NA	R	NA	NA	R	NA
D021	32	M	MNH	ICU	Yes	Yes	No	No	Positive	Yes	Yes	Yes	Yes	Yes	No	No	R	R	NA	R	R	NA	S	S	NA	R	R	NA	R	R	NA
D022	24	M	MNH	ICU	No	No	No	No	Negative	No	No	No	NA	NA	NA	NA	NA	NA	NA	NA	NA	NA	NA	NA	NA	NA	NA	NA	NA	NA	NA
D023	35	M	MNH	Medical	No	No	No	No	Negative	No	No	No	NA	NA	NA	NA	NA	NA	NA	NA	NA	NA	NA	NA	NA	NA	NA	NA	NA	NA	NA
D024	30	M	Amana	Medical	Yes	No	No	No	Positive	No	Yes	Yes	No	No	Yes	No	NA	NA	R	NA	NA	R	NA	NA	R	NA	NA	R	NA	NA	R
D025	33	M	MNH	Medical	Yes	No	No	No	Negative	Yes	Yes	No	NA	NA	NA	NA	NA	NA	NA	NA	NA	NA	NA	NA	NA	NA	NA	NA	NA	NA	NA
D026	25	M	Temeke	Medical	No	No	No	No	Negative	No	No	No	NA	NA	NA	NA	NA	NA	NA	NA	NA	NA	NA	NA	NA	NA	NA	NA	NA	NA	NA
D027	22	M	Temeke	Medical	No	No	No	No	Positive	No	No	Yes	Yes	No	No	No	R	NA	NA	R	NA	NA	R	NA	NA	R	NA	NA	R	NA	NA
D028	40	M	Temeke	Medical	No	No	No	No	Negative	Yes	Yes	Yes	Yes	No	No	No	R	NA	NA	R	NA	NA	R	NA	NA	R	NA	NA	R	NA	NA
D029	19	M	Temeke	Medical	No	No	No	No	Negative	Yes	No	Yes	Yes	No	No	No	R	NA	NA	R	NA	NA	R	NA	NA	R	NA	NA	R	NA	NA
D030	22	F	Temeke	Medical	Yes	Yes	Yes	Yes	Positive	Yes	Yes	Yes	Yes	No	No	No	S	NA	NA	S	NA	NA	R	NA	NA	R	NA	NA	R	NA	NA
D031	25	F	Temeke	Medical	No	No	No	No	Negative	Yes	No	Yes	Yes	Yes	No	No	R	R	NA	R	R	NA	R	S	NA	R	R	NA	R	R	NA
D032	32	F	Temeke	ICU	No	No	No	No	Positive	Yes	Yes	Yes	No	Yes	No	No	NA	R	NA	NA	R	NA	NA	R	NA	NA	R	NA	NA	R	NA
D033	42	F	Temeke	Medical	No	No	No	No	Negative	Yes	No	No	NA	NA	NA	NA	NA	NA	NA	NA	NA	NA	NA	NA	NA	NA	NA	NA	NA	R	NA
D034	23	F	Temeke	Medical	No	No	No	No	Negative	Yes	No	Yes	Yes	No	No	No	R	NA	NA	R	NA	NA	R	NA	NA	R	NA	NA	R	NA	NA
D035	18	F	Temeke	Medical	No	No	No	No	Negative	Yes	No	Yes	Yes	No	No	No	R	NA	NA	R	NA	NA	R	NA	NA	R	NA	NA	R	NA	NA
D036	27	F	Temeke	Medical	No	No	No	No	Negative	Yes	No	Yes	No	Yes	No	No	NA	R	NA	NA	R	NA	NA	R	NA	NA	R	NA	NA	R	NA
D037	29	F	Temeke	Medical	Yes	No	No	No	Negative	Yes	Yes	Yes	Yes	Yes	No	No	R	R	NA	R	R	NA	R	S	NA	R	R	NA	R	R	NA
D038	22	F	MNH	Medical	Yes	No	No	No	Negative	Yes	Yes	Yes	Yes	No	No	No	S	NA	NA	S	NA	NA	S	NA	NA	S	NA	NA	S	NA	NA
D039	41	F	Amana	Medical	Yes	Yes	No	No	Negative	Yes	Yes	Yes	Yes	No	No	No	R	NA	NA	S	NA	NA	R	NA	NA	R	NA	NA	R	NA	NA
D040	19	F	Amana	Medical	Yes	Yes	No	No	Negative	No	Yes	Yes	Yes	No	No	No	R	NA	NA	S	NA	NA	R	NA	NA	R	NA	NA	R	NA	NA
D041	29	F	MNH	Medical	Yes	Yes	Yes	No	Negative	No	Yes	Yes	Yes	No	No	No	R	NA	NA	R	NA	NA	R	NA	NA	R	NA	NA	R	NA	NA
D042	20	M	MNH	Medical	Yes	No	No	No	Negative	No	Yes	Yes	Yes	Yes	No	No	S	R	NA	S	R	NA	S	S	NA	S	R	NA	S	S	NA
D043	22	F	Temeke	Isolation	No	No	No	No	Negative	No	Yes	No	NA	NA	NA	NA	NA	NA	NA	NA	NA	NA	NA	NA	NA	NA	NA	NA	NA	NA	NA
D044	38	M	Temeke	Isolation	Yes	No	No	No	Positive	No	Yes	Yes	Yes	No	No	No	R	NA	NA	R	NA	NA	R	NA	NA	R	NA	NA	R	NA	NA
D045	21	M	Temeke	Isolation	Yes	No	No	No	Negative	No	Yes	No	NA	NA	NA	NA	NA	NA	NA	NA	NA	NA	NA	NA	NA	NA	NA	NA	NA	NA	NA
D046	23	F	Temeke	Isolation	Yes	Yes	Yes	No	Negative	No	Yes	No	NA	NA	NA	NA	NA	NA	NA	NA	NA	NA	NA	NA	NA	NA	NA	NA	NA	NA	NA
D047	28	F	Temeke	Isolation	No	No	No	No	Negative	No	No	No	NA	NA	NA	NA	NA	NA	NA	NA	NA	NA	NA	NA	NA	NA	NA	NA	NA	NA	NA
D048	39	M	Temeke	Isolation	Yes	Yes	Yes	Yes	Positive	No	Yes	Yes	Yes	Yes	No	No	R	S	NA	R	S	NA	S	S	NA	S	R	NA	R	R	NA
D049	35	F	Temeke	Isolation	Yes	Yes	No	No	Positive	Yes	Yes	No	NA	NA	NA	NA	NA	NA	NA	NA	NA	NA	NA	NA	NA	NA	NA	NA	NA	NA	NA
D050	20	M	Temeke	ICU	Yes	No	No	No	Negative	No	Yes	No	NA	NA	NA	NA	NA	NA	NA	NA	NA	NA	NA	NA	NA	NA	NA	NA	NA	NA	NA
D051	18	F	Temeke	Medical	Yes	Yes	No	No	Negative	No	Yes	Yes	Yes	No	No	No	S	NA	NA	S	NA	NA	R	NA	NA	R	NA	NA	R	NA	NA
D052	33	F	Temeke	Medical	No	No	No	No	Negative	No	No	Yes	Yes	No	No	No	S	NA	NA	S	NA	NA	R	NA	NA	R	NA	NA	R	NA	NA
D053	26	F	Temeke	Isolation	No	No	No	No	Negative	Yes	No	Yes	Yes	Yes	No	No	R	R	NA	R	R	NA	R	R	NA	R	R	NA	R	R	NA
D054	36	F	Temeke	Medical	Yes	No	No	No	Negative	Yes	Yes	Yes	Yes	No	No	No	R	NA	NA	R	NA	NA	R	NA	NA	R	NA	NA	R	NA	NA
D055	47	F	Temeke	ICU	No	Yes	No	No	Negative	Yes	No	No	NA	NA	NA	NA	NA	NA	NA	NA	NA	NA	NA	NA	NA	NA	NA	NA	NA	NA	NA
D056	29	M	Temeke	Medical	Yes	No	No	No	Negative	Yes	Yes	No	NA	NA	NA	NA	NA	NA	NA	NA	NA	NA	NA	NA	NA	NA	NA	NA	NA	NA	NA
D057	27	M	MNH	Medical	No	No	No	No	Negative	Yes	No	Yes	Yes	No	No	No	R	NA	NA	R	NA	NA	R	NA	NA	R	NA	NA	R	NA	NA
D058	22	M	MNH	Medical	Yes	No	No	No	Positive	Yes	Yes	Yes	Yes	Yes	No	No	R	S	NA	R	S	NA	S	S	NA	S	R	NA	S	R	NA
D059	47	M	Amana	Medical	No	No	No	No	Negative	Yes	No	Yes	Yes	No	No	No	R	NA	NA	R	NA	NA	R	NA	NA	R	NA	NA	R	NA	NA
D060	36	M	MNH	Medical	Yes	No	No	No	Negative	No	Yes	No	NA	NA	NA	NA	NA	NA	NA	NA	NA	NA	NA	NA	NA	NA	NA	NA	NA	NA	NA
D061	33	M	Temeke	Medical	No	No	No	No	Negative	No	No	No	NA	NA	NA	NA	NA	NA	NA	NA	NA	NA	NA	NA	NA	NA	NA	NA	NA	NA	NA
D062	30	M	Temeke	Medical	No	No	No	No	Positive	Yes	Yes	Yes	Yes	No	No	No	R	NA	NA	R	NA	NA	R	NA	NA	R	NA	NA	R	NA	NA
D063	23	M	Amana	Medical	No	No	No	No	Negative	Yes	No	Yes	No	Yes	No	No	NA	R	NA	NA	R	NA	NA	S	NA	NA	R	NA	NA	R	NA
D064	26	M	Temeke	Medical	No	No	No	No	Positive	No	Yes	No	NA	NA	NA	NA	NA	NA	NA	NA	NA	NA	NA	NA	NA	NA	NA	NA	NA	NA	NA
D065	33	M	Temeke	Medical	No	No	No	No	Negative	No	No	No	NA	NA	NA	NA	NA	NA	NA	NA	NA	NA	NA	NA	NA	NA	NA	NA	NA	NA	NA
D066	25	M	Amana	Medical	No	No	No	No	Negative	Yes	Yes	Yes	No	Yes	No	No	NA	R	NA	NA	R	NA	NA	R	NA	NA	R	NA	NA	R	NA
D067	22	M	Amana	Medical	No	No	No	No	Negative	Yes	Yes	Yes	Yes	No	No	No	S	NA	NA	S	NA	NA	R	NA	NA	R	NA	NA	R	NA	NA
D068	39	M	Amana	Medical	Yes	No	No	No	Negative	Yes	Yes	Yes	Yes	Yes	No	No	R	R	NA	R	R	NA	R	R	NA	R	R	NA	S	R	NA
D069	31	M	Amana	Medical	No	No	No	No	Negative	Yes	Yes	Yes	Yes	No	No	No	R	NA	NA	R	NA	NA	R	NA	NA	R	NA	NA	R	NA	NA
D070	19	M	Temeke	Isolation	Yes	No	No	No	Positive	No	Yes	No	NA	NA	NA	NA	NA	NA	NA	NA	NA	NA	NA	NA	NA	NA	NA	NA	NA	NA	NA
D071	23	M	Temeke	Isolation	Yes	No	No	No	Negative	No	Yes	No	NA	NA	NA	NA	NA	NA	NA	NA	NA	NA	NA	NA	NA	NA	NA	NA	NA	NA	NA
D072	26	M	Temeke	Isolation	Yes	No	No	No	Negative	Yes	Yes	No	NA	NA	NA	NA	NA	NA	NA	NA	NA	NA	NA	NA	NA	NA	NA	NA	NA	NA	NA
D073	40	M	Temeke	Isolation	No	No	No	No	Positive	Yes	Yes	No	NA	NA	NA	NA	NA	NA	NA	NA	NA	NA	NA	NA	NA	NA	NA	NA	NA	NA	NA
D074	32	M	Amana	Isolation	Yes	No	No	No	Positive	Yes	Yes	No	NA	NA	NA	NA	NA	NA	NA	NA	NA	NA	NA	NA	NA	NA	NA	NA	NA	NA	NA
D075	20	M	Temeke	Isolation	Yes	No	No	No	Negative	No	Yes	Yes	Yes	Yes	No	No	S	R	NA	S	R	NA	R	S	NA	R	R	NA	R	R	NA
D076	19	M	Temeke	Isolation	No	No	No	No	Negative	Yes	No	Yes	No	Yes	No	No	NA	S	NA	NA	S	NA	NA	R	NA	NA	R	NA	NA	R	NA
D077	22	M	Amana	Isolation	No	No	No	No	Negative	Yes	No	No	NA	NA	NA	NA	NA	NA	NA	NA	NA	NA	NA	NA	NA	NA	NA	NA	NA	NA	NA
D078	31	M	Temeke	Medical	Yes	No	No	No	Positive	Yes	Yes	Yes	Yes	No	No	No	R	NA	NA	S	NA	NA	R	NA	NA	R	NA	NA	S	NA	NA
D079	41	M	Amana	Medical	No	No	No	No	Negative	No	No	Yes	Yes	No	No	No	R	NA	NA	R	NA	NA	R	NA	NA	S	NA	NA	R	NA	NA
D080	39	M	Temeke	Medical	No	No	No	No	Negative	No	No	No	NA	NA	NA	NA	NA	NA	NA	NA	NA	NA	NA	NA	NA	NA	NA	NA	NA	NA	NA
D081	37	M	Temeke	Medical	Yes	Yes	Yes	Yes	Negative	No	Yes	Yes	Yes	No	No	No	S	NA	NA	S	NA	NA	S	NA	NA	S	NA	NA	S	NA	NA
D082	20	M	Amana	Medical	Yes	No	No	No	Negative	No	Yes	Yes	Yes	No	No	No	R	NA	NA	R	NA	NA	R	NA	NA	R	NA	NA	R	NA	NA
D083	32	F	Amana	Medical	Yes	Yes	No	No	Negative	No	Yes	Yes	Yes	Yes	No	No	R	R	NA	R	R	NA	R	R	NA	R	R	NA	R	R	NA
D084	25	M	Amana	Medical	No	No	No	No	Negative	Yes	No	Yes	Yes	No	No	No	R	NA	NA	R	NA	NA	S	NA	NA	S	NA	NA	S	NA	NA
D085	29	M	Amana	Medical	No	No	No	No	Negative	No	No	No	NA	NA	NA	NA	NA	NA	NA	NA	NA	NA	NA	NA	NA	NA	NA	NA	NA	NA	NA
D086	38	M	Amana	Medical	Yes	No	No	No	Negative	No	Yes	Yes	Yes	No	No	No	S	NA	NA	S	NA	NA	S	NA	NA	S	NA	NA	R	NA	NA
D087	30	M	Amana	Medical	No	No	No	No	Negative	No	No	No	NA	NA	NA	NA	NA	NA	NA	NA	NA	NA	NA	NA	NA	NA	NA	NA	NA	NA	NA
D088	33	M	Temeke	Medical	No	No	No	No	Negative	No	No	No	NA	NA	NA	NA	NA	NA	NA	NA	NA	NA	NA	NA	NA	NA	NA	NA	NA	NA	NA
D089	27	M	Temeke	Medical	No	No	No	No	Negative	No	No	Yes	Yes	No	No	No	R	NA	NA	R	NA	NA	R	NA	NA	R	NA	NA	R	NA	NA
D090	39	M	Temeke	Isolation	No	No	No	No	Negative	Yes	No	Yes	No	Yes	No	No	NA	R	NA	NA	R	NA	NA	R	NA	NA	R	NA	NA	R	NA
D091	31	M	Temeke	Medical	Yes	No	No	No	Negative	Yes	Yes	Yes	Yes	No	No	No	R	NA	NA	R	NA	NA	S	NA	NA	S	NA	NA	S	NA	NA
D092	27	F	Temeke	Isolation	Yes	Yes	No	No	Negative	Yes	Yes	Yes	No	Yes	No	No	NA	R	NA	NA	R	NA	NA	R	NA	NA	R	NA	NA	R	NA
D093	28	M	Temeke	Isolation	Yes	No	No	No	Negative	Yes	Yes	Yes	Yes	No	No	No	S	NA	NA	S	NA	NA	R	NA	NA	R	NA	NA	R	NA	NA
D094	43	F	Temeke	Isolation	No	No	No	No	Negative	Yes	Yes	Yes	Yes	No	No	No	R	NA	NA	R	NA	NA	R	NA	NA	R	NA	NA	R	NA	NA
D095	29	M	Temeke	Isolation	Yes	Yes	No	No	Negative	Yes	Yes	Yes	Yes	No	No	No	R	NA	NA	S	NA	NA	R	NA	NA	R	NA	NA	R	NA	NA
D096	26	F	Temeke	Isolation	Yes	Yes	No	No	Negative	Yes	Yes	Yes	Yes	No	No	No	R	NA	NA	R	NA	NA	R	NA	NA	R	NA	NA	R	NA	NA
D097	30	F	Temeke	Isolation	No	Yes	Yes	Yes	Positive	No	Yes	Yes	Yes	No	No	No	R	NA	NA	S	NA	NA	R	NA	NA	R	NA	NA	R	NA	NA
D098	28	F	Temeke	Medical	Yes	Yes	Yes	Yes	Positive	No	Yes	No	NA	NA	NA	NA	NA	NA	NA	NA	NA	NA	NA	NA	NA	NA	NA	NA	NA	NA	NA
D099	20	F	Temeke	Medical	Yes	No	No	No	Negative	No	Yes	Yes	Yes	No	No	No	R	NA	NA	R	NA	NA	R	NA	NA	R	NA	NA	R	NA	NA
D100	22	M	Temeke	Medical	No	No	No	No	Positive	No	Yes	Yes	No	Yes	No	No	NA	R	NA	NA	R	NA	NA	R	NA	NA	R	NA	NA	R	NA
D101	31	M	Temeke	Medical	Yes	No	No	No	Negative	Yes	Yes	No	NA	NA	NA	NA	NA	NA	NA	NA	NA	NA	NA	NA	NA	NA	NA	NA	NA	NA	NA
D102	26	M	Temeke	Medical	No	No	No	No	Negative	No	No	No	NA	NA	NA	NA	NA	NA	NA	NA	NA	NA	NA	NA	NA	NA	NA	NA	NA	NA	NA
D103	30	M	Temeke	Medical	No	No	No	No	Negative	No	No	No	NA	NA	NA	NA	NA	NA	NA	NA	NA	NA	NA	NA	NA	NA	NA	NA	NA	NA	NA
D104	19	M	Temeke	Isolation	No	No	No	No	Negative	No	No	Yes	Yes	No	No	No	R	NA	NA	R	NA	NA	R	NA	NA	R	NA	NA	R	NA	NA
D105	33	M	Temeke	Medical	No	No	No	No	Negative	No	No	Yes	Yes	Yes	No	No	R	R	NA	R	R	NA	R	R	NA	R	R	NA	R	R	NA
D106	18	M	Temeke	Medical	No	No	No	No	Negative	No	No	No	NA	NA	NA	NA	NA	NA	NA	NA	NA	NA	NA	NA	NA	NA	NA	NA	NA	NA	NA
D107	29	M	Temeke	Medical	Yes	No	No	No	Positive	No	Yes	Yes	Yes	No	No	No	S	NA	NA	S	NA	NA	R	NA	NA	R	NA	NA	R	NA	NA
D108	32	M	Temeke	Medical	No	No	No	No	Negative	Yes	No	No	NA	NA	NA	NA	NA	NA	NA	NA	NA	NA	NA	NA	NA	NA	NA	NA	NA	NA	NA
D109	57	M	Temeke	Medical	No	No	No	No	Negative	No	No	No	NA	NA	NA	NA	NA	NA	NA	NA	NA	NA	NA	NA	NA	NA	NA	NA	NA	NA	NA
D110	24	M	Temeke	Medical	Yes	No	No	No	Negative	No	Yes	Yes	No	Yes	No	No	R	R	NA	R	R	NA	R	R	NA	R	R	NA	R	R	NA
D111	22	M	Temeke	Medical	No	No	No	No	Negative	Yes	No	No	NA	NA	NA	NA	NA	NA	NA	NA	NA	NA	NA	NA	NA	NA	NA	NA	NA	NA	NA
D112	33	F	Temeke	Medical	Yes	Yes	Yes	No	Positive	Yes	Yes	Yes	Yes	No	No	No	R	NA	NA	R	NA	NA	R	NA	NA	S	NA	NA	S	NA	NA
D113	20	F	Temeke	Medical	No	No	No	No	Negative	Yes	No	Yes	Yes	No	No	No	R	NA	NA	R	NA	NA	R	NA	NA	R	NA	NA	R	NA	NA
D114	27	F	Temeke	Medical	No	No	No	No	Negative	Yes	No	Yes	No	Yes	No	No	NA	R	NA	NA	R	NA	NA	R	NA	NA	R	NA	NA	R	NA
D115	38	F	Temeke	Medical	Yes	Yes	Yes	Yes	Positive	Yes	Yes	No	NA	NA	NA	NA	NA	NA	NA	NA	NA	NA	NA	NA	NA	NA	NA	NA	NA	NA	NA
D116	30	F	Temeke	Medical	No	No	No	No	Negative	No	No	Yes	Yes	No	No	No	R	NA	NA	R	NA	NA	R	NA	NA	R	NA	NA	R	NA	NA
D117	26	F	Temeke	Medical	No	No	No	No	Negative	No	No	No	NA	NA	NA	NA	R	NA	NA	R	NA	NA	R	NA	NA	R	NA	NA	R	NA	NA
D118	25	F	Temeke	Medical	No	No	No	No	Negative	Yes	No	Yes	No	No	Yes	No	NA	NA	R	NA	NA	R	NA	NA	R	NA	NA	R	NA	NA	R
D119	23	F	Temeke	Medical	Yes	Yes	Yes	Yes	Negative	Yes	Yes	Yes	Yes	No	No	No	S	NA	NA	S	NA	NA	R	NA	NA	R	NA	NA	R	NA	NA
D120	34	F	Temeke	Medical	No	No	No	No	Positive	Yes	No	Yes	No	Yes	No	No	NA	R	NA	NA	R	NA	NA	R	NA	NA	R	NA	NA	R	NA
D121	22	F	Temeke	Medical	Yes	Yes	No	No	Negative	No	Yes	Yes	No	No	Yes	Yes	NA	NA	S	NA	NA	S	NA	NA	S	NA	NA	S	NA	NA	S
D122	25	F	Temeke	Medical	No	No	No	No	Negative	Yes	No	No	NA	NA	NA	NA	NA	NA	NA	NA	NA	NA	NA	NA	NA	NA	NA	NA	NA	NA	NA
D123	33	F	Temeke	Medical	No	No	No	No	Negative	No	No	Yes	Yes	No	No	No	R	NA	NA	R	NA	NA	R	NA	NA	R	NA	NA	R	NA	NA
D124	27	F	Temeke	Medical	Yes	Yes	Yes	Yes	Negative	No	Yes	Yes	No	No	No	Yes	NA	NA	NA	NA	NA	NA	NA	NA	NA	NA	NA	NA	NA	NA	NA
D125	25	F	Temeke	Medical	No	No	No	No	Negative	No	No	No	NA	NA	NA	NA	NA	NA	NA	NA	NA	NA	NA	NA	NA	NA	NA	NA	NA	NA	NA
D126	49	F	Temeke	Medical	No	No	No	No	Negative	No	No	No	NA	NA	NA	NA	NA	NA	NA	NA	NA	NA	NA	NA	NA	NA	NA	NA	NA	NA	NA
D127	30	F	Temeke	Medical	No	No	No	No	Negative	No	No	Yes	Yes	No	No	No	R	NA	NA	R	NA	NA	R	NA	NA	R	NA	NA	S	NA	NA
D128	23	F	Temeke	Medical	No	No	No	No	Negative	No	No	No	NA	NA	NA	NA	NA	NA	NA	NA	NA	NA	NA	NA	NA	NA	NA	NA	NA	NA	NA
D129	22	F	Temeke	Medical	No	No	No	No	Negative	Yes	No	Yes	Yes	No	No	No	R	NA	NA	R	NA	NA	R	NA	NA	R	NA	NA	R	NA	NA
D130	30	F	Temeke	Medical	No	No	No	No	Negative	No	No	Yes	Yes	No	No	No	R	NA	NA	R	NA	NA	S	NA	NA	R	NA	NA	R	NA	NA
D131	22	F	Temeke	Medical	Yes	Yes	Yes	Yes	Positive	No	Yes	Yes	No	Yes	No	No	NA	R	NA	NA	R	NA	NA	R	NA	NA	R	NA	NA	R	NA
D132	20	M	Temeke	Medical	Yes	No	No	No	Negative	No	Yes	Yes	Yes	No	No	No	S	NA	NA	S	NA	NA	S	NA	NA	R	NA	NA	R	NA	NA
D133	50	M	Temeke	Isolation	Yes	No	No	No	Negative	No	Yes	Yes	Yes	No	No	No	R	NA	NA	R	NA	NA	R	NA	NA	R	NA	NA	S	NA	NA
D134	19	F	Temeke	Medical	No	No	No	No	Negative	Yes	No	Yes	Yes	No	No	No	R	NA	NA	S	NA	NA	R	NA	NA	R	NA	NA	R	NA	NA
D135	38	M	Temeke	Medical	Yes	Yes	Yes	No	Positive	Yes	Yes	Yes	Yes	No	No	No	R	NA	NA	R	NA	NA	R	NA	NA	R	NA	NA	R	NA	NA
D136	29	F	Temeke	Medical	Yes	No	No	No	Negative	Yes	Yes	Yes	Yes	No	No	No	R	NA	NA	R	NA	NA	R	NA	NA	R	NA	NA	R	NA	NA
D137	29	F	Temeke	Medical	No	No	No	No	Negative	No	No	No	NA	NA	NA	NA	NA	NA	NA	NA	NA	NA	NA	NA	NA	NA	NA	NA	NA	NA	NA
D138	22	M	Temeke	Medical	No	No	No	No	Negative	No	No	No	NA	NA	NA	NA	NA	NA	NA	NA	NA	NA	NA	NA	NA	NA	NA	NA	NA	NA	NA
D139	21	M	Temeke	Medical	No	No	No	No	Negative	No	No	No	NA	NA	NA	NA	NA	NA	NA	NA	NA	NA	NA	NA	NA	NA	NA	NA	NA	NA	NA
D140	29	M	Temeke	Medical	Yes	No	No	No	Positive	Yes	Yes	Yes	Yes	No	No	No	R	NA	NA	R	NA	NA	R	NA	NA	R	NA	NA	R	NA	NA
D141	27	F	Temeke	Medical	No	No	No	No	Negative	Yes	No	No	NA	NA	NA	NA	NA	NA	NA	NA	NA	NA	NA	NA	NA	NA	NA	NA	NA	NA	NA
D142	21	F	Temeke	Medical	No	No	No	No	Negative	Yes	No	No	NA	NA	NA	NA	NA	NA	NA	NA	NA	NA	NA	NA	NA	NA	NA	NA	NA	NA	NA
D143	49	F	Temeke	Medical	No	No	No	No	Negative	No	No	No	NA	NA	NA	NA	NA	NA	NA	NA	NA	NA	NA	NA	NA	NA	NA	NA	NA	NA	NA
D144	22	F	Temeke	Medical	No	No	No	No	Negative	No	No	No	NA	NA	NA	NA	NA	NA	NA	NA	NA	NA	NA	NA	NA	NA	NA	NA	NA	NA	NA
D145	28	F	Temeke	Medical	Yes	Yes	No	No	Positive	No	Yes	Yes	Yes	No	No	No	S	NA	NA	S	NA	NA	R	NA	NA	R	NA	NA	R	NA	NA
D146	24	F	Temeke	Medical	No	No	No	No	Negative	No	No	No	NA	NA	NA	NA	NA	NA	NA	NA	NA	NA	NA	NA	NA	NA	NA	NA	NA	NA	NA
D147	19	F	Temeke	Medical	No	No	No	No	Negative	Yes	No	Yes	No	Yes	No	No	NA	S	NA	NA	S	NA	NA	R	NA	NA	R	NA	NA	R	NA
D148	25	F	Temeke	Medical	No	No	No	No	Negative	No	No	No	NA	NA	NA	NA	R	NA	NA	R	NA	NA	R	NA	NA	R	NA	NA	R	NA	NA
D149	26	F	Temeke	Medical	No	No	No	No	Negative	No	No	Yes	Yes	No	No	No	R	NA	NA	R	NA	NA	R	NA	NA	R	NA	NA	R	NA	NA
D150	51	F	Temeke	Medical	Yes	Yes	Yes	Yes	Negative	No	Yes	Yes	Yes	No	No	No	R	NA	NA	R	NA	NA	S	NA	NA	R	NA	NA	R	NA	NA
D151	28	F	Temeke	Medical	No	No	No	No	Negative	No	Yes	Yes	Yes	No	No	No	R	NA	NA	R	NA	NA	R	NA	NA	R	NA	NA	R	NA	NA
D152	27	F	Temeke	Medical	Yes	Yes	No	No	Positive	No	Yes	Yes	Yes	No	No	No	R	NA	NA	R	NA	NA	R	NA	NA	R	NA	NA	R	NA	NA
D153	19	F	Temeke	Medical	No	No	No	No	Negative	No	No	No	NA	NA	NA	NA	NA	NA	NA	NA	NA	NA	NA	NA	NA	NA	NA	NA	NA	NA	NA
D154	23	F	Temeke	Medical	No	No	No	No	Negative	No	No	No	NA	NA	NA	NA	NA	NA	NA	NA	NA	NA	NA	NA	NA	NA	NA	NA	NA	NA	NA
D155	28	F	Temeke	Medical	No	No	No	No	Negative	No	No	No	NA	NA	NA	NA	NA	NA	NA	NA	NA	NA	NA	NA	NA	NA	NA	NA	NA	NA	NA
D156	49	F	Temeke	Medical	No	No	No	No	Negative	No	No	No	NA	NA	NA	NA	NA	NA	NA	NA	NA	NA	NA	NA	NA	NA	NA	NA	NA	NA	NA
D157	22	M	Temeke	Medical	No	No	No	No	Negative	No	No	Yes	Yes	No	No	No	R	NA	NA	R	NA	NA	R	NA	NA	R	NA	NA	R	NA	NA
D158	26	M	Temeke	Medical	No	No	No	No	Negative	No	No	No	NA	NA	NA	NA	NA	NA	NA	NA	NA	NA	NA	NA	NA	NA	NA	NA	NA	NA	NA
D159	20	M	Temeke	Medical	No	No	No	No	Negative	No	No	Yes	Yes	No	No	No	S	NA	NA	S	NA	NA	S	NA	NA	R	NA	NA	R	NA	NA
D160	28	F	Temeke	Medical	No	No	No	No	Negative	No	No	Yes	Yes	No	No	No	R	NA	NA	S	NA	NA	S	NA	NA	R	NA	NA	R	NA	NA
D161	20	F	Temeke	Medical	No	No	No	No	Negative	Yes	No	No	NA	NA	NA	NA	NA	NA	NA	NA	NA	NA	NA	NA	NA	NA	NA	NA	NA	NA	NA
D162	28	F	Temeke	Medical	Yes	No	No	No	Negative	No	Yes	Yes	Yes	No	No	No	R	NA	NA	R	NA	NA	R	NA	NA	R	NA	NA	R	NA	NA
D163	20	F	Temeke	Medical	No	No	No	No	Negative	No	No	No	NA	NA	NA	NA	NA	NA	NA	NA	NA	NA	NA	NA	NA	NA	NA	NA	NA	NA	NA
D164	21	M	Temeke	Medical	No	No	No	No	Negative	No	No	No	NA	NA	NA	NA	NA	NA	NA	NA	NA	NA	NA	NA	NA	NA	NA	NA	NA	NA	NA
D165	22	F	Temeke	Medical	No	No	No	No	Negative	No	No	No	NA	NA	NA	NA	NA	NA	NA	NA	NA	NA	NA	NA	NA	NA	NA	NA	NA	NA	NA
D166	55	F	Temeke	Medical	Yes	Yes	Yes	Yes	Positive	No	Yes	Yes	NA	NA	NA	NA	NA	NA	NA	NA	NA	NA	NA	NA	NA	NA	NA	NA	NA	NA	NA
D167	39	F	Temeke	Medical	No	No	No	No	Negative	Yes	No	No	NA	NA	NA	NA	NA	NA	NA	NA	NA	NA	NA	NA	NA	NA	NA	NA	NA	NA	NA
D168	31	F	Temeke	Medical	No	No	No	No	Negative	No	No	No	NA	NA	NA	NA	NA	NA	NA	NA	NA	NA	NA	NA	NA	NA	NA	NA	NA	NA	NA
D169	23	F	Temeke	Medical	No	No	No	No	Negative	Yes	No	No	NA	NA	NA	NA	NA	NA	NA	NA	NA	NA	NA	NA	NA	NA	NA	NA	NA	NA	NA
D170	24	F	Temeke	Medical	No	No	No	No	Negative	No	No	No	NA	NA	NA	NA	NA	NA	NA	NA	NA	NA	NA	NA	NA	NA	NA	NA	NA	NA	NA
D171	25	F	Temeke	Medical	No	No	No	No	Negative	No	No	No	NA	NA	NA	NA	NA	NA	NA	NA	NA	NA	NA	NA	NA	NA	NA	NA	NA	NA	NA
D172	33	F	Temeke	Medical	No	No	No	No	Negative	No	No	No	NA	NA	NA	NA	NA	NA	NA	NA	NA	NA	NA	NA	NA	NA	NA	NA	NA	NA	NA
D173	21	F	Temeke	Medical	No	No	No	No	Negative	No	No	No	NA	NA	NA	NA	NA	NA	NA	NA	NA	NA	NA	NA	NA	NA	NA	NA	NA	NA	NA
D174	49	F	Temeke	Medical	Yes	No	No	No	Positive	No	Yes	Yes	Yes	No	No	No	R	NA	NA	R	NA	NA	R	NA	NA	R	NA	NA	R	NA	NA
D175	22	F	Temeke	Medical	Yes	Yes	No	No	Negative	No	Yes	Yes	NA	NA	NA	NA	NA	NA	NA	NA	NA	NA	NA	NA	NA	NA	NA	NA	NA	NA	NA
D176	30	F	Temeke	Medical	No	No	No	No	Negative	No	No	No	NA	NA	NA	NA	NA	NA	NA	NA	NA	NA	NA	NA	NA	NA	NA	NA	NA	NA	NA
D177	29	F	Temeke	Medical	No	No	No	No	Negative	Yes	No	Yes	Yes	No	No	No	R	NA	NA	R	NA	NA	R	NA	NA	R	NA	NA	R	NA	NA
D178	30	F	Temeke	Medical	Yes	No	No	No	Negative	No	Yes	No	NA	NA	NA	NA	NA	NA	NA	NA	NA	NA	NA	NA	NA	NA	NA	NA	NA	NA	NA
D179	33	F	Temeke	Medical	Yes	Yes	Yes	Yes	Negative	Yes	Yes	Yes	No	Yes	No	No	NA	R	NA	NA	S	NA	NA	S	NA	NA	R	NA	NA	R	NA
D180	43	F	Temeke	Medical	Yes	Yes	No	No	Negative	Yes	Yes	Yes	Yes	No	No	No	R	NA	NA	R	NA	NA	S	NA	NA	R	NA	NA	R	NA	NA
D181	21	F	Temeke	Medical	No	No	No	No	Negative	Yes	No	Yes	Yes	No	No	No	R	NA	NA	S	NA	NA	R	NA	NA	R	NA	NA	R	NA	NA
D182	23	F	Temeke	Medical	No	No	No	No	Negative	No	No	No	NA	NA	NA	NA	NA	NA	NA	NA	NA	NA	NA	NA	NA	NA	NA	NA	NA	NA	NA
D183	25	F	Temeke	Medical	No	No	No	No	Negative	No	No	No	NA	NA	NA	NA	NA	NA	NA	NA	NA	NA	NA	NA	NA	NA	NA	NA	NA	NA	NA
D184	21	F	Temeke	Medical	No	No	No	No	Negative	No	No	No	NA	NA	NA	NA	NA	NA	NA	NA	NA	NA	NA	NA	NA	NA	NA	NA	NA	NA	NA
D185	35	F	Temeke	Medical	Yes	No	No	No	Positive	No	Yes	No	NA	NA	NA	NA	NA	NA	NA	NA	NA	NA	NA	NA	NA	NA	NA	NA	NA	NA	NA
D186	23	F	Temeke	Medical	No	No	No	No	Negative	No	Yes	Yes	Yes	NA	NA	NA	NA	NA	NA	NA	NA	NA	NA	NA	NA	NA	NA	NA	NA	NA	NA
D187	21	F	Temeke	Medical	No	No	No	No	Negative	No	No	No	NA	NA	NA	NA	NA	NA	NA	NA	NA	NA	NA	NA	NA	NA	NA	NA	NA	NA	NA
D188	19	F	Temeke	Medical	No	No	No	No	Negative	No	No	Yes	No	Yes	No	No	NA	R	NA	NA	R	NA	NA	R	NA	NA	R	NA	NA	R	NA
D189	20	F	Temeke	Medical	No	No	No	No	Negative	No	Yes	Yes	Yes	No	No	No	R	NA	NA	R	NA	NA	R	NA	NA	R	NA	NA	R	NA	NA
D190	31	F	Temeke	Medical	No	No	No	No	Negative	No	Yes	Yes	Yes	No	No	No	R	NA	NA	S	NA	NA	S	NA	NA	R	NA	NA	R	NA	NA
D191	32	F	Temeke	Medical	Yes	Yes	Yes	Yes	Positive	No	Yes	Yes	Yes	No	No	No	R	NA	NA	S	NA	NA	S	NA	NA	R	NA	NA	R	NA	NA
D192	30	F	Temeke	Medical	Yes	Yes	No	No	Positive	No	Yes	Yes	Yes	No	No	No	R	NA	NA	R	NA	NA	R	NA	NA	R	NA	NA	R	NA	NA
D193	21	F	Temeke	Medical	No	No	No	No	Negative	No	No	Yes	Yes	No	No	No	R	NA	NA	R	NA	NA	R	NA	NA	R	NA	NA	R	NA	NA
D194	29	F	Temeke	Medical	No	No	No	No	Negative	No	No	No	NA	NA	NA	NA	NA	NA	NA	NA	NA	NA	NA	NA	NA	NA	NA	NA	NA	NA	NA
D195	37	F	Temeke	Medical	Yes	No	No	No	Positive	Yes	Yes	Yes	Yes	No	No	No	R	NA	NA	R	NA	NA	R	NA	NA	R	NA	NA	R	NA	NA
D196	35	F	Temeke	Medical	Yes	Yes	Yes	Yes	Negative	Yes	Yes	No	NA	NA	NA	NA	R	NA	NA	S	NA	NA	S	NA	NA	R	NA	NA	R	NA	NA
